# Supplementary material for: A structure-based modeling approach identifies effective drug combinations for RAS-mutant acute myeloid leukemia
Source: iScience. 2026 Jul 20;29(8):116875. doi: 10.1016/j.isci.2026.116875 (PMC13393809; doi:10.1016/j.isci.2026.116875)
Supplement: Data S1. Integrated modeling files for structure-based modeling and PBPK modeling, relating to Figures 1C, 4A and 5A [file mmc2.zip]

Archive with 2 entries (2 files):
- integrated_CODI_CIDO.sbml
- integrated_CIDI_CIDO.sbml
